# Supplementary material for: The genetic and environmental composition of socioeconomic status in Norway
Source: Nat Commun. 2025 May 14;16:4461. doi: 10.1038/s41467-025-58961-6 (PMC12078464; doi:10.1038/s41467-025-58961-6)
Supplement: Supplementary file 3 — Supplementary Data S1 [file 41467_2025_58961_MOESM3_ESM.xlsx]

## Sheet: Table S1 Descriptives
Descriptives of the population, the MoBa sample, and the subsamples used in the four methods
Population / sample	Norwegian population	Norwegian population	MoBa sample	MoBa sample	Family pedigree subsample	Family pedigree subsample	IBD subsample	IBD subsample	GREML subsample	GREML subsample	LD score regression subsample	LD score regression subsample
Sex	Male	Female	Male	Female	Male	Female	Male	Female	Male	Female	Male	Female
N	433.234	449.872	75.065	95.136	57.302	52.623	8.453	12.781	15.025	21.252	52.032	76.444
Mean number of children (SD)	2.53 (1.12)	2.48 (1.04)	2.59 (.92)	2.57 (.88)	2.58 (.92)	2.62 (.89)	2.64 (.88)	2.65 (.87)	2.50 (.86)	2.48 (.83)	2.58 (.89)	2.57 (.87)
Mean age first birth mean (SD)	29.4 (5.6)	26.7 (5.1)	30.1 (4.9)	27.6 (4.6)	30.1 (4.9)	27.2 (4.5)	29.9 (4.3)	27.8 (4.2)	30.4 (4.9)	28.0 (4.5)	30.1 (4.8)	27.7 (4.5)
% with registered cohabitant at age 40	77.5 %	77.5 %	87.1 %	86.1 %	86.9 %	85.3 %	90.8 %	88.9 %	86.8 %	85.2 %	87.7 %	86.5 %
Mean year of birth (SD)	1971.2 (7.2)	1974.4 (6.4)	1972 (5.8)	1974.4 (5.2)	1972.2 (5.8)	1974.5 (5.2)	1972.9 (4.7)	1974.2 (4.6)	1972.4 (5.7)	1974.6 (5.1)	1972.3 (5.7)	1974.3 (5.1)
Mean years of education (SD)	13.94 (2.65)	14.38 (2.64)	14.72 (2.49)	15.23 (2.27)	14.72 (2.49)	14.19 (2.24)	15.07 (2.37)	15.54 (2.08)	14.95 (2.53)	15.32 (2.3)	14.80 (2.45)	15.28 (2.22)
Mean SIOPS occupational prestige index age 35-45 (SD)	44.3 (13.1)	44.0 (13.7)	48.0 (12.5)	48.2 (12.6)	48.0 (12.5)	48.0 (12.5)	49.3 (12.1)	49.5 (12.3)	49.2 (12.4)	49.0 (12.6)	48.3 (12.4)	48.5 (12.4)
Mean total income after taxes NOK age 35-45 (SD)	440,593 (542,281)	329,955 (270,931)	495,089 (474,573)	375,581 (459,411)	496,624 (509,655)	3744,447 (597,601)	536,837 (1,090,835)	388,058 (163,233)	508,815 (848,350)	382,573 (195,980)	501,488 (529,424)	380,050 (177,235)
Mean gross wealth NOK age 35-45 (SD)	2,620,866 (14,681,523)	1,922,070 (6,897,368)	2,954,704 (6,887,188)	2,336,713 (8,556,386)	2,977,438 (7,312,738)	2,278,390 (6,886,368)	3,171,799 (5,936,245)	2,371,569 (4,973,892)	3,102,237 (6,976,131)	2,546,278 (10,947,515)	2,962,617 (5,422,590)	2,355,437 (8,319,383)
SD = Standard deviation
Norwegian population = Parents who had children during the same years as Moba sample had children.
Income and wealth are adjusted for inflation.
